# Supplementary material for: TLR2 polymorphism (rs650082970) is associated with somatic cell count in goat milk
Source: PeerJ. 2019 Jul 31;7:e7340. doi: 10.7717/peerj.7340 (PMC6679645; doi:10.7717/peerj.7340)
Supplement: Supplemental Information 1 [file peerj-07-7340-s001.xlsx]

## Sheet: AT4 milk recording
Goat_ID	Milking_date	Genotype	Parity	Consecutive_milk_recording	Milk_yield_am	Milk_yield_pm	Milk_yield	SCC	Fat	Protein	Lactose	Urea
SAMPLE01	18.10.2016	GG	2	5	1150	1150	2300	399	2.81	3.36	4.13	24
SAMPLE01	26.09.2017	GG	3	5	1150	1150	2300	327	3.32	3.03	4.19	45
SAMPLE01	19.07.2017	GG	3	3	1650	1650	3300	378	2.57	2.47	4.12	24
SAMPLE01	21.06.2016	GG	2	1	2000	2000	4000	326	2.36	2.42	4.19	14
SAMPLE01	17.11.2016	GG	2	6	1500		1500	226	4.33	3.87	4.42	47
SAMPLE01	23.08.2016	GG	2	3	1900	1900	3800	1587	3.14	2.48	4.17	32
SAMPLE01	21.06.2017	GG	3	2	1800	1800	3600	2264	3.89	2.83	4.32	32
SAMPLE01	22.11.2017	GG	3	7	1000		1000	2925	3.36	3.76	3.94	22
SAMPLE01	15.12.2016	GG	2	7	900		900	1377	4.01	4.4	4.24	42
SAMPLE01	08.09.2015	GG	1	2	1200	1200	2400	12870	2.89	3.03	4	40
SAMPLE01	24.05.2017	GG	3	1	2400	2400	4800	749	3.02	2.87	4.29	44
SAMPLE01	06.10.2015	GG	1	3	1300	1300	2600	5571	2.47	2.96	4.16	37
SAMPLE01	04.11.2015	GG	1	4	650	650	1300	818	2.97	3.24	4.4	39
SAMPLE01	28.07.2015	GG	1	1	2400	2400	4800	2052	2.31	2.81	4.43	27
SAMPLE01	22.08.2017	GG	3	4	1080	1080	2160	1292	2.89	2.62	4.2	14
SAMPLE01	24.10.2017	GG	3	6	800	800	1600	2662	3.68	3.43	4.3	35
SAMPLE01	20.09.2016	GG	2	4	600	600	1200	8287	4.18	3.06	3.59	37
SAMPLE01	21.07.2016	GG	2	2	2700	2700	5400	871	2.84	2.57	4.37	16
SAMPLE02	21.06.2016	GA	2	1	1000	1000	2000	1042	3.35	2.84	4.53	40
SAMPLE02	19.07.2017	GA	3	2	800	800	1600	1174	3.18	2.99	4.4	29
SAMPLE02	21.06.2017	GA	3	1	1000	1000	2000
SAMPLE02	17.11.2016	GA	2	6	1100		1100	2445	4.09	3.89	4.43	38
SAMPLE02	15.12.2016	GA	2	7	1350		1350	1242	3.51	3.84	4.28	30
SAMPLE02	08.09.2015	GA	1	2	1100	1100	2200	870	3.75	2.93	4.28	50
SAMPLE02	22.11.2017	GA	3	6	500		500	3139	4	4.34	4.57	34
SAMPLE02	28.07.2015	GA	1	1	1900	1900	3800	399	3.39	3.08	4.49	25
SAMPLE02	06.10.2015	GA	1	3	1000	1000	2000	625	3.48	3.28	4.27	41
SAMPLE02	26.09.2017	GA	3	4	500	500	1000	3602	3.59	3.41	4.43	60
SAMPLE02	04.11.2015	GA	1	4	600	600	1200	1584	3.75	3.42	4.26	49
SAMPLE02	23.08.2016	GA	2	3	1400	1400	2800	1182	2.71	2.83	4.13	33
SAMPLE02	24.10.2017	GA	3	5	550	550	1100	2745	3.73	4.22	4.45	43
SAMPLE02	22.08.2017	GA	3	3	1150	1150	2300	1571	3.43	2.96	4.27	21
SAMPLE02	20.09.2016	GA	2	4	1100	1100	2200	1171	3.48	3.4	4.21	35
SAMPLE02	18.10.2016	GA	2	5	900	900	1800	858	3.02	3.44	4.34	23
SAMPLE02	21.07.2016	GA	2	2	1600	1600	3200	1106	3.31	3.11	4.26	26
SAMPLE03	21.06.2016	GG	2	1	1400	1400	2800	3292	2.73	3.02	4.33	25
SAMPLE03	28.07.2015	GG	1	1	1600	1600	3200	3433	2.62	3.36	4.79	21
SAMPLE03	08.09.2015	GG	1	2	700	700	1400	8061	3.75	3.55	4.32	46
SAMPLE03	04.11.2015	GG	1	4	500	500	1000	6126	4.8	3.76	4.64	38
SAMPLE03	06.10.2015	GG	1	3	850	850	1700	1484	3.08	3.38	4.41	44
SAMPLE03	21.07.2016	GG	2	2	1000	1000	2000	4478	5.68	2.97	4.12	45
SAMPLE04	04.11.2015	GG	1	4	500	500	1000	1435	2.94	3.34	4.14	55
SAMPLE04	21.06.2016	GG	2	1	2050	2050	4100	2628	2.1	2.66	4.22	39
SAMPLE04	21.06.2017	GG	3	2	1900	1900	3800	1387	3.76	3.3	4.29	28
SAMPLE04	23.08.2016	GG	2	3	2700	2700	5400	2224	2.29	2.66	4.07	26
SAMPLE04	15.12.2016	GG	2	7	500		500	3145	4.02	4.36	4.26	46
SAMPLE04	17.11.2016	GG	2	6	1000		1000	9761	4.02	3.8	4.03	49
SAMPLE04	24.05.2017	GG	3	1	1300	1300	2600	9999	2.3	2.68	4.02	4
SAMPLE04	08.09.2015	GG	1	2	900	900	1800	954	3.14	2.61	3.93	33
SAMPLE04	28.07.2015	GG	1	1	2700	2700	5400	793	2.31	3.02	4.34	18
SAMPLE04	18.10.2016	GG	2	5	900	900	1800	2141	2.79	3.6	4.26	25
SAMPLE04	06.10.2015	GG	1	3	1000	1000	2000	1078	2.43	2.84	4.1	46
SAMPLE04	20.09.2016	GG	2	4	2000	2000	4000	2091	2.62	2.96	4.1	37
SAMPLE04	21.07.2016	GG	2	2	3100	3100	6200	4586	2.86	2.68	4.19	24
SAMPLE09	24.05.2017	GG	3	1	1900	1900	3800	617	3.06	3	4.72	25
SAMPLE09	26.09.2017	GG	3	5	1000	1000	2000	336	3.24	3.42	4.58	37
SAMPLE09	22.11.2017	GG	3	7	900		900	1354	5.03	4.46	4.44	34
SAMPLE09	19.07.2017	GG	3	3	1750	1750	3500	234	2.61	3.11	4.67	19
SAMPLE09	21.06.2016	GG	2	1	1800	1800	3600	132	3.15	2.79	4.83	19
SAMPLE09	22.08.2017	GG	3	4	1100	1100	2200	427	3.68	3.15	4.39	17
SAMPLE09	04.11.2015	GG	1	3	1300	1300	2600	972	3.89	3.67	4.58	29
SAMPLE09	06.10.2015	GG	1	2	2100	2100	4200	747	3.35	3.11	4.77	38
SAMPLE09	17.11.2016	GG	2	6	1000		1000	1332	4.93	4.03	4.34	39
SAMPLE09	15.12.2016	GG	2	7	1000		1000	1169	3.96	4.11	4.34	27
SAMPLE09	08.09.2015	GG	1	1	1300	1300	2600	1067	2.83	3.35	4.8	38
SAMPLE09	24.10.2017	GG	3	6	1000	1000	2000	651	3.94	3.88	4.32	46
SAMPLE09	23.08.2016	GG	2	3	1800	1800	3600	219	3.35	2.94	4.58	19
SAMPLE09	18.10.2016	GG	2	5	1100	1100	2200	456	3.38	3.49	4.36	28
SAMPLE09	21.06.2017	GG	3	2	1750	1750	3500	377	3.12	2.95	4.66	20
SAMPLE09	20.09.2016	GG	2	4	1300	1300	2600	670	3.92	3.3	4.45	36
SAMPLE09	21.07.2016	GG	2	2	2600	2600	5200	183	2.64	3.03	4.64	29
SAMPLE10	24.05.2017	GG	3	1	2350	2350	4700	1050	2.68	3.02	4.23	35
SAMPLE10	22.11.2017	GG	3	7	900		900	976	4.21	4.28	3.89	32
SAMPLE10	20.09.2016	GG	2	4	1400	1400	2800	1405	3.75	3.37	4.05	33
SAMPLE10	19.07.2017	GG	3	3	1500	1500	3000	636	2.81	3.03	4.12	29
SAMPLE10	21.06.2016	GG	2	1	1500	1500	3000	3057	2.76	2.72	4.04	27
SAMPLE10	21.06.2017	GG	3	2	1300	1300	2600	1914	3.67	2.94	4.04	33
SAMPLE10	17.11.2016	GG	2	6	1000		1000	1121	4.81	4.21	4.12	40
SAMPLE10	15.12.2016	GG	2	7	850		850	1322	4.51	4.47	3.86	43
SAMPLE10	08.09.2015	GG	1	2	1200	1200	2400	1699	3.48	3.3	4.18	49
SAMPLE10	28.07.2015	GG	1	1	2500	2500	5000	494	3.1	3	4.45	37
SAMPLE10	06.10.2015	GG	1	3	1300	1300	2600	452	2.48	3.29	4.32	43
SAMPLE10	26.09.2017	GG	3	5	1000	1000	2000	252	3.64	3.23	3.94	44
SAMPLE10	04.11.2015	GG	1	4	600	600	1200	651	3.94	3.69	4.32	43
SAMPLE10	18.10.2016	GG	2	5	950	950	1900	1433	3.56	3.53	3.99	23
SAMPLE10	24.10.2017	GG	3	6	700	700	1400	631	4.1	3.61	3.79	34
SAMPLE10	22.08.2017	GG	3	4	1100	1100	2200	274	3.35	2.9	4.06	15
SAMPLE10	23.08.2016	GG	2	3	1750	1750	3500	2173	2.85	3.03	4.04	35
SAMPLE10	21.07.2016	GG	2	2	2650	2650	5300	4788	3.51	3.03	3.93	25
SAMPLE11	04.11.2015	GG	1	4	650	650	1300
SAMPLE11	22.08.2017	GG	3	3	800	800	1600	1361	2.58	2.7	4.14	25
SAMPLE11	24.10.2017	GG	3	5	400	400	800	1182	3.16	3.86	4.12	57
SAMPLE11	20.09.2016	GG	2	4	1050	1050	2100	1656	2.85	2.97	4.21	37
SAMPLE11	21.06.2016	GG	2	1	1650	1650	3300	5777	2.47	2.6	4.2	19
SAMPLE11	23.08.2016	GG	2	3	1600	1600	3200	1629	2.17	2.69	4.27	26
SAMPLE11	19.07.2017	GG	3	2	1300	1300	2600	2418	2	2.63	4.21	27
SAMPLE11	21.06.2017	GG	3	1	1400	1400	2800	2085	2.41	2.62	4.4	17
SAMPLE11	17.11.2016	GG	2	6	500		500	5865	4.49	4.49	4.22	54
SAMPLE11	28.07.2015	GG	1	1	250	250	500	1890	3.09	2.94	4.47	24
SAMPLE11	08.09.2015	GG	1	2	600	600	1200	2409	2.79	3.13	4.25	30
SAMPLE11	06.10.2015	GG	1	3	500	500	1000	1847	2.69	3.37	4.34	57
SAMPLE11	18.10.2016	GG	2	5	600	600	1200	7984	2.69	3.68	3.84	26
SAMPLE11	22.11.2017	GG	3	6	300		300
SAMPLE11	15.12.2016	GG	2	7	650		650	1158	3.24	4.01	4.32	37
SAMPLE11	26.09.2017	GG	3	4	600	600	1200	1286	2.73	3.5	4.44	64
SAMPLE11	21.07.2016	GG	2	2	2200	2200	4400	766	2.02	2.64	4.43	27
SAMPLE12	18.10.2016	GG	2	5	850	850	1700	1509	3.2	3.68	4.21	15
SAMPLE12	21.06.2016	GG	2	1	1500	1500	3000	816	2.97	3.03	4.36	26
SAMPLE12	21.06.2017	GG	3	2	1300	1300	2600	3660	2.95	2.97	4.26	12
SAMPLE12	17.11.2016	GG	2	6	900		900	6757	4.31	4.02	4.32	34
SAMPLE12	15.12.2016	GG	2	7	900		900	4581	3.58	3.95	4.19	22
SAMPLE12	24.05.2017	GG	3	1	1600	1600	3200	1217	2.62	2.81	4.49	28
SAMPLE12	22.08.2017	GG	3	4	800	800	1600	1583	3	3.09	4.23	15
SAMPLE12	08.09.2015	GG	1	2	700	700	1400	4979	3.76	3.23	4.01	28
SAMPLE12	28.07.2015	GG	1	1	200	200	400	680	3.98	3.22	4.49	36
SAMPLE12	22.11.2017	GG	3	7	650		650	2144	3.53	4.05	4.28	24
SAMPLE12	23.08.2016	GG	2	3	1000	1000	2000	3879	3.26	3.4	4	23
SAMPLE12	04.11.2015	GG	1	4	700	700	1400	1929	3.81	3.61	4.25	29
SAMPLE12	24.10.2017	GG	3	6	690	690	1380	3304	3.49	3.79	3.96	32
SAMPLE12	26.09.2017	GG	3	5	850	850	1700	2173	3.07	3.53	4.15	39
SAMPLE12	19.07.2017	GG	3	3	1400	1400	2800	1235	2.57	2.95	4.33	16
SAMPLE12	20.09.2016	GG	2	4	1100	1100	2200	7279	3.98	3.54	4.03	33
SAMPLE12	06.10.2015	GG	1	3	1100	1100	2200	874	2.43	3.35	4.13	33
SAMPLE12	21.07.2016	GG	2	2	2200	2200	4400	1956	3.77	3.05	4.3	28
SAMPLE13	04.11.2015	GG	1	4	1000	1000	2000	569	3.15	3.26	4.39	28
SAMPLE13	21.06.2016	GG	2	1	1550	1550	3100	319	3.31	2.63	4.22	34
SAMPLE13	18.10.2016	GG	2	5	500	500	1000	482	4.09	3.45	4.32	33
SAMPLE13	08.09.2015	GG	1	2	1300	1300	2600	791	3.46	2.95	4.27	50
SAMPLE13	28.07.2015	GG	1	1	2100	2100	4200	320	3.11	2.85	4.42	38
SAMPLE13	06.10.2015	GG	1	3	1200	1200	2400	681	2.95	2.79	4.24	26
SAMPLE13	23.08.2016	GG	2	3	1100	1100	2200	370	3	2.66	4.23	32
SAMPLE13	20.09.2016	GG	2	4	800	800	1600	569	3.62	3.2	4.11	40
SAMPLE13	21.07.2016	GG	2	2	2100	2100	4200	345	3.35	2.78	4.17	30
SAMPLE14	24.05.2017	GG	3	1	2000	2000	4000	716	2.35	2.75	4.45	40
SAMPLE14	18.10.2016	GG	2	5	1000	1000	2000	1415	3.14	3.55	4.34	26
SAMPLE14	19.07.2017	GG	3	3	1400	1400	2800	434	2.38	2.6	4.08	17
SAMPLE14	21.06.2016	GG	2	1	1550	1550	3100	272	1.97	2.67	4.45	28
SAMPLE14	24.10.2017	GG	3	6	900	900	1800	1434	3.24	3.53	4.25	36
SAMPLE14	21.06.2017	GG	3	2	1700	1700	3400	335	2.99	2.53	4.35	34
SAMPLE14	17.11.2016	GG	2	6	1000		1000	1298	4.42	3.98	4.44	47
SAMPLE14	08.09.2015	GG	1	2	600	600	1200	4945	3.17	2.78	4.2	27
SAMPLE14	28.07.2015	GG	1	1	2000	2000	4000	262	2.4	2.91	4.63	39
SAMPLE14	06.10.2015	GG	1	3	900	900	1800	306	2.97	3.16	4.37	54
SAMPLE14	22.11.2017	GG	3	7	800		800	5720	3.31	4.38	4.34	28
SAMPLE14	23.08.2016	GG	2	3	1650	1650	3300	930	2.73	2.76	4.26	36
SAMPLE14	04.11.2015	GG	1	4	400	400	800	1350	3.22	3.46	4.44	50
SAMPLE14	22.08.2017	GG	3	4	1200	1200	2400	809	2.87	2.59	3.96	6
SAMPLE14	26.09.2017	GG	3	5	850	850	1700	3812	2.8	3.37	4.22	61
SAMPLE14	15.12.2016	GG	2	7	800		800	1755	4.08	4.17	4.13	49
SAMPLE14	20.09.2016	GG	2	4	1400	1400	2800	762	3.12	3.27	4.31	48
SAMPLE14	21.07.2016	GG	2	2	2500	2500	5000	323	2.65	2.78	4.33	35
SAMPLE15	19.07.2017	GG	3	3	450	450	900	1247	2.2	2.79	4.19	27
SAMPLE15	21.06.2016	GG	2	1	1000	1000	2000	442	2.34	2.57	4.3	25
SAMPLE15	17.11.2016	GG	2	6	700		700	681	4.83	3.92	4.4	37
SAMPLE15	15.12.2016	GG	2	7	100		100
SAMPLE15	08.09.2015	GG	1	2	500	500	1000	507	4.36	3.05	4.32	56
SAMPLE15	21.06.2017	GG	3	2	500	500	1000	314	3.02	2.88	4.68	28
SAMPLE15	18.10.2016	GG	2	5	400	400	800	1466	3.73	3.86	4.18	35
SAMPLE15	28.07.2015	GG	1	1	1800	1800	3600	292	3.05	2.78	4.44	19
SAMPLE15	06.10.2015	GG	1	3	500	500	1000	410	2.93	3.31	4.31	45
SAMPLE15	24.05.2017	GG	3	1	1250	1250	2500	1130	2.45	2.86	4.11	24
SAMPLE15	04.11.2015	GG	1	4	50	50	100
SAMPLE15	23.08.2016	GG	2	3	1100	1100	2200	721	2.82	2.94	4.24	30
SAMPLE15	22.08.2017	GG	3	4	350	350	700	605	3.36	2.93	4.17	27
SAMPLE15	20.09.2016	GG	2	4	950	950	1900	785	3.25	3.28	4.29	44
SAMPLE15	21.07.2016	GG	2	2	1400	1400	2800	274	2.67	2.81	4.28	23
SAMPLE16	24.05.2017	GG	3	1	1700	1700	3400	540	2.57	2.53	4.55	31
SAMPLE16	04.11.2015	GG	1	4	500	500	1000	514	3.39	3.09	4.47	29
SAMPLE16	21.06.2016	GG	2	1	1700	1700	3400	361	2.16	2.54	4.34	30
SAMPLE16	23.08.2016	GG	2	3	1700	1700	3400	396	2.87	2.66	4.44	38
SAMPLE16	21.06.2017	GG	3	2	1600	1600	3200	216	2.54	3.01	4.21	38
SAMPLE16	15.12.2016	GG	2	7	950		950	1591	3.85	3.73	4.24	46
SAMPLE16	06.10.2015	GG	1	3	1100	1100	2200	566	2.63	3.08	4.48	68
SAMPLE16	08.09.2015	GG	1	2	1100	1100	2200	608	3.12	2.89	4.37	70
SAMPLE16	22.11.2017	GG	3	7	800		800	4590	4.05	3.66	4.17	36
SAMPLE16	28.07.2015	GG	1	1	2950	2950	5900	156	2.35	2.78	4.57	25
SAMPLE16	26.09.2017	GG	3	5	900	900	1800	604	3.51	2.79	4.32	60
SAMPLE16	19.07.2017	GG	3	3	1200	1200	2400	424	2.79	2.61	4.35	30
SAMPLE16	24.10.2017	GG	3	6	690	690	1380	1388	3.79	3.48	4.28	66
SAMPLE16	22.08.2017	GG	3	4	950	950	1900	874	3.39	2.7	4.24	35
SAMPLE16	18.10.2016	GG	2	5	1400	1400	2800	5010	3.05	3.18	4.08	33
SAMPLE16	20.09.2016	GG	2	4	1100	1100	2200	2724	4.34	3.26	4.19	45
SAMPLE16	21.07.2016	GG	2	2	2400	2400	4800	378	2.94	2.92	4.36	58
SAMPLE16	17.11.2016	GG	2	6	1400		1400	1634	4.16	3.59	4.35	54
SAMPLE18	06.10.2015	GG	1	3	1000	1000	2000	367	2.95	3.17	4.25	45
SAMPLE18	21.06.2016	GG	2	1	2000	2000	4000	191	3.01	2.6	4.62	25
SAMPLE18	17.11.2016	GG	2	6	600		600	1297	4.16	3.74	4.22	42
SAMPLE18	15.12.2016	GG	2	7	300		300
SAMPLE18	08.09.2015	GG	1	2	700	700	1400	536	3.12	3.1	4.32	39
SAMPLE18	28.07.2015	GG	1	1	1700	1700	3400	135	2.15	3.09	4.58	35
SAMPLE18	23.08.2016	GG	2	3	1600	1600	3200	159	2.03	2.85	4.32	34
SAMPLE18	20.09.2016	GG	2	4	1300	1300	2600	435	3.16	3.15	4.15	35
SAMPLE18	18.10.2016	GG	2	5	400	400	800	332	2.46	3.52	4.16	25
SAMPLE18	04.11.2015	GG	1	4	500	500	1000	1788	4.32	3.73	4.26	45
SAMPLE18	21.07.2016	GG	2	2	2250	2250	4500	97	2.82	2.68	4.35	38
SAMPLE19	15.12.2016	GG	2	7	750		750	445	4.58	4.48	4.22	42
SAMPLE19	18.10.2016	GG	2	5	850	850	1700	498	3.49	3.75	4.06	31
SAMPLE19	22.08.2017	GG	3	3	700	700	1400	211	3.97	2.98	4.28	24
SAMPLE19	06.10.2015	GG	1	3	1100	1100	2200	243	3.23	3.15	4.34	45
SAMPLE19	21.06.2016	GG	2	1	2050	2050	4100	192	2.7	2.69	4.32	21
SAMPLE19	21.06.2017	GG	3	1	1870	1870	3740	268	3.74	2.77	4.34	25
SAMPLE19	17.11.2016	GG	2	6	600		600	382	5.71	4.7	4.29	46
SAMPLE19	08.09.2015	GG	1	2	1000	1000	2000	741	3.27	3.28	4.29	51
SAMPLE19	28.07.2015	GG	1	1	1850	1850	3700	1355	2.83	3.26	4.45	38
SAMPLE19	23.08.2016	GG	2	3	1500	1500	3000	464	2.91	3.1	4	36
SAMPLE19	24.10.2017	GG	3	5	390	390	780	870	5.87	4.45	4.09	57
SAMPLE19	04.11.2015	GG	1	4	600	600	1200	1914	4.95	3.9	4.4	40
SAMPLE19	26.09.2017	GG	3	4	750	750	1500	190	4.44	3.69	4.27	53
SAMPLE19	20.09.2016	GG	2	4	1050	1050	2100	896	3.91	3.46	4.2	38
SAMPLE19	21.07.2016	GG	2	2	2300	2300	4600	236	2.97	2.83	4.13	30
SAMPLE19	19.07.2017	GG	3	2	1450	1450	2900	154	2.91	2.87	4.18	29
SAMPLE21	26.09.2017	GG	3	5	800	800	1600	1330	3.24	3.35	4.16	59
SAMPLE21	18.10.2016	GG	2	5	700	700	1400	502	3.09	3.78	4.08	44
SAMPLE21	19.07.2017	GG	3	3	1500	1500	3000	100	2.5	3.04	4.28	31
SAMPLE21	28.07.2015	GG	1	1	1700	1700	3400	56	2.11	3	4.85	31
SAMPLE21	21.06.2016	GG	2	1	1450	1450	2900	45	2.88	2.82	4.42	47
SAMPLE21	15.12.2016	GG	2	7	600		600	921	4.37	5.04	4.09	69
SAMPLE21	22.11.2017	GG	3	7	700		700	454	3.86	4.48	4.07	57
SAMPLE21	17.11.2016	GG	2	6	1150		1150	437	4.75	4.62	4.01	74
SAMPLE21	21.06.2017	GG	3	2	1300	1300	2600	223	2.45	2.99	4.52	25
SAMPLE21	24.05.2017	GG	3	1	1400	1400	2800	204	3.03	2.86	4.6	46
SAMPLE21	08.09.2015	GG	1	2	900	900	1800	188	4.07	3.28	4.52	53
SAMPLE21	06.10.2015	GG	1	3	1200	1200	2400	95	2.8	3.46	4.3	51
SAMPLE21	04.11.2015	GG	1	4	1000	1000	2000	186	3.47	3.69	4.48	38
SAMPLE21	23.08.2016	GG	2	3	1800	1800	3600	323	3.04	2.88	4.48	44
SAMPLE21	24.10.2017	GG	3	6	600	600	1200	5060	4.26	4.3	3.98	62
SAMPLE21	22.08.2017	GG	3	4	1000	1000	2000	127	3.14	2.83	4.21	35
SAMPLE21	20.09.2016	GG	2	4	1450	1450	2900	244	3.34	3.33	4.27	46
SAMPLE21	21.07.2016	GG	2	2	2650	2650	5300	95	3.45	2.99	4.33	34
SAMPLE23	21.06.2016	GG	1	1	2250	2250	4500	6397	1.46	2.67	2.86	15
SAMPLE23	18.10.2016	GG	1	5	850	850	1700	194	2.62	3.2	4.08	23
SAMPLE23	26.09.2017	GG	2	5	600	600	1200	437	3.08	3.58	4.13	47
SAMPLE23	22.11.2017	GG	2	7	600		600	3544	4.12	4.43	3.8	42
SAMPLE23	21.06.2017	GG	2	2	1050	1050	2100	1627	2.39	2.92	4.22	23
SAMPLE23	17.11.2016	GG	1	6	500		500	9506	3.49	4.59	3.37	55
SAMPLE23	15.12.2016	GG	1	7	900		900	431	3.24	4.1	3.76	38
SAMPLE23	24.05.2017	GG	2	1	1300	1300	2600	1193	2.54	3.1	4.42	26
SAMPLE23	19.07.2017	GG	2	3	950	950	1900	1059	2.54	3.13	4.26	16
SAMPLE23	22.08.2017	GG	2	4	750	750	1500	791	2.77	2.93	4	18
SAMPLE23	23.08.2016	GG	1	3	1550	1550	3100	433	2.58	2.81	4.1	20
SAMPLE23	24.10.2017	GG	2	6	500	500	1000	2702	3.27	3.79	3.78	39
SAMPLE23	20.09.2016	GG	1	4	1400	1400	2800	591	2.75	3.05	4.04	35
SAMPLE23	21.07.2016	GG	1	2	1600	1600	3200	835	2.22	2.83	4.09	38
SAMPLE24	21.06.2016	GG	2	1	1450	1450	2900	9999	2.26	3.26	4.01	22
SAMPLE24	08.09.2015	GG	1	2	700	700	1400	592	3.64	2.73	4.61	42
SAMPLE24	28.07.2015	GG	1	1	900	900	1800	46	2.13	3.43	4.64	37
SAMPLE24	06.10.2015	GG	1	3	800	800	1600	559	2.64	3.16	4.41	39
SAMPLE24	04.11.2015	GG	1	4	500	500	1000	204	3.8	3.57	4.34	33
SAMPLE24	21.07.2016	GG	2	2	1480	1480	2960	9999	4.39	2.98	3.58	27
SAMPLE26	21.06.2016	GA	2	1	2000	2000	4000	269	2.74	2.91	4.26	29
SAMPLE26	21.06.2017	GA	3	2	1300	1300	2600	2342	3.07	3.3	4.08	36
SAMPLE26	17.11.2016	GA	2	6	900		900	2383	4.06	4.55	3.96	54
SAMPLE26	15.12.2016	GA	2	7	800		800	8734	5.06	5.18	3.86	65
SAMPLE26	24.05.2017	GA	3	1	1800	1800	3600	706	2.99	3.16	4.49	26
SAMPLE26	08.09.2015	GA	1	2	1200	1200	2400	768	3.61	3.58	4.47	62
SAMPLE26	06.10.2015	GA	1	3	1100	1100	2200	612	2.84	3.38	4.16	46
SAMPLE26	28.07.2015	GA	1	1	1400	1400	2800	962	2.57	3.39	4.45	52
SAMPLE26	22.11.2017	GA	3	7	300		300	5861	4.81	4.92	3.93	50
SAMPLE26	04.11.2015	GA	1	4	500	500	1000	1860	3.92	4.24	4.15	51
SAMPLE26	24.10.2017	GA	3	6	300	300	600	3217	5.1	4.92	3.78	62
SAMPLE26	23.08.2016	GA	2	3	1600	1600	3200	305	3.38	2.88	4.3	46
SAMPLE26	22.08.2017	GA	3	4	710	710	1420	1211	3.48	3.4	4.04	36
SAMPLE26	26.09.2017	GA	3	5	600	600	1200	1846	4	4.11	4	60
SAMPLE26	19.07.2017	GA	3	3	950	950	1900	1097	3.47	3.25	4.15	37
SAMPLE26	20.09.2016	GA	2	4	1500	1500	3000	1712	3.89	3.47	4.01	47
SAMPLE26	21.07.2016	GA	2	2	2500	2500	5000	456	2.68	3.14	4.23	41
SAMPLE26	18.10.2016	GA	2	5	1100	1100	2200	331	3.42	3.68	4.05	30
SAMPLE27	18.10.2016	GG	2	5	800	800	1600	2095	2.42	3.63	3.74	28
SAMPLE27	21.06.2016	GG	2	1	1850	1850	3700	283	1.58	2.51	4.27	9
SAMPLE27	21.06.2017	GG	3	2	1500	1500	3000	677	1.75	2.49	4.27
SAMPLE27	24.05.2017	GG	3	1	2100	2100	4200	427	1.67	2.57	4.42	21
SAMPLE27	08.09.2015	GG	1	2	1200	1200	2400	403	2.53	2.86	4.46	47
SAMPLE27	28.07.2015	GG	1	1	1600	1600	3200	460	1.87	2.91	4.58	17
SAMPLE27	06.10.2015	GG	1	3	1100	1100	2200	478	2.07	2.85	4.45	38
SAMPLE27	23.08.2016	GG	2	3	1600	1600	3200	568	2.11	2.63	4.18	24
SAMPLE27	04.11.2015	GG	1	4	450	450	900	1305	3.43	3.47	3.99	45
SAMPLE27	19.07.2017	GG	3	3	1400	1400	2800	238	1.8	2.58	4.41	19
SAMPLE27	24.10.2017	GG	3	6	290	290	580	1664	3.81	4.07	4.03	56
SAMPLE27	22.08.2017	GG	3	4	1150	1150	2300	386	2.23	2.75	4.16	17
SAMPLE27	17.11.2016	GG	2	6	50		50	2169	3.78	4.13	4.23	46
SAMPLE27	26.09.2017	GG	3	5	400	400	800	1927	2.75	3.25	4.18	41
SAMPLE27	20.09.2016	GG	2	4	1100	1100	2200	1298	2.12	2.79	4.14	18
SAMPLE27	21.07.2016	GG	2	2	1850	1850	3700	285	1.69	2.75	4.2	29
SAMPLE28	18.10.2016	GG	2	5	450	450	900	2413	2.48	4.01	3.81	30
SAMPLE28	21.06.2016	GG	2	1	1600	1600	3200	509	2	2.72	4.27	20
SAMPLE28	19.07.2017	GG	3	2	100	100	200	1286	2.35	3.27	4.24	20
SAMPLE28	21.06.2017	GG	3	1	500	500	1000	8535	3.67	3.76	3.92	22
SAMPLE28	17.11.2016	GG	2	6	300		300	9999	4.72	4.83	4.24	49
SAMPLE28	15.12.2016	GG	2	7	350		350	9999	4.01	4.76	4.08	46
SAMPLE28	04.11.2015	GG	1	4	200	200	400
SAMPLE28	08.09.2015	GG	1	2	600	600	1200	1656	2.89	3.3	4.16	42
SAMPLE28	28.07.2015	GG	1	1	950	950	1900	1817	2.24	3.2	4.43	16
SAMPLE28	06.10.2015	GG	1	3	300	300	600	2999	2.79	3.88	4.13	50
SAMPLE28	23.08.2016	GG	2	3	1650	1650	3300	1034	1.9	3.05	4.07	23
SAMPLE28	20.09.2016	GG	2	4	700	700	1400	4676	3	3.49	3.91	43
SAMPLE28	21.07.2016	GG	2	2	1900	1900	3800	538	2.24	2.89	4.03	32
SAMPLE29	19.07.2017	GA	3	3	600	600	1200	705	2.76	3.52	4.28	33
SAMPLE29	21.06.2016	GA	2	1	1150	1150	2300	287	2.48	3.31	4.55	37
SAMPLE29	24.10.2017	GA	3	6	250	250	500	1757	7.12	4.79	4.44	65
SAMPLE29	21.06.2017	GA	3	2	700	700	1400	878	3.31	3.41	4.32	36
SAMPLE29	26.09.2017	GA	3	5	500	500	1000	1155	4.52	4.02	4.54	59
SAMPLE29	17.11.2016	GA	2	6	800		800	732	5.61	4.24	4.18	49
SAMPLE29	15.12.2016	GA	2	7	550		550	1070	5.49	5.29	4.37	68
SAMPLE29	24.05.2017	GA	3	1	1850	1850	3700	631	2.8	3.2	4.47	39
SAMPLE29	08.09.2015	GA	1	2	200	200	400
SAMPLE29	28.07.2015	GA	1	1	1400	1400	2800	206	3.51	3.26	4.61	47
SAMPLE29	06.10.2015	GA	1	3	1000	1000	2000	599	3.65	3.49	4.37	43
SAMPLE29	04.11.2015	GA	1	4	500	500	1000	1025	4.01	4.04	4.51	47
SAMPLE29	23.08.2016	GA	2	3	1400	1400	2800	731	3.56	3.27	4.35	38
SAMPLE29	22.08.2017	GA	3	4	500	500	1000	586	3.39	3.41	4.36	30
SAMPLE29	18.10.2016	GA	2	5	900	900	1800	1216	4.28	3.72	4.39	30
SAMPLE29	20.09.2016	GA	2	4	1200	1200	2400	1394	4.98	3.5	4.54	55
SAMPLE29	21.07.2016	GA	2	2	1300	1300	2600	577	2.63	3.2	4.44	27
SAMPLE32	22.11.2017	GG	3	7	500		500	2786	3.75	4.45	4.32	44
SAMPLE32	23.08.2016	GG	2	3	1500	1500	3000	368	2.71	3.06	4.26	34
SAMPLE32	28.07.2015	GG	1	1	2000	2000	4000	176	3.02	3.15	4.64	13
SAMPLE32	21.06.2017	GG	3	2	2000	2000	4000	262	2.78	3	4.43	29
SAMPLE32	17.11.2016	GG	2	6	1200		1200	713	4.21	3.99	4.4	45
SAMPLE32	15.12.2016	GG	2	7	800		800	1472	3.8	4.41	4.34	41
SAMPLE32	24.05.2017	GG	3	1	1450	1450	2900	1055	2.17	3.29	4.71	33
SAMPLE32	18.10.2016	GG	2	5	1300	1300	2600	1200	2.37	3.33	4.29	24
SAMPLE32	08.09.2015	GG	1	2	1100	1100	2200	385	3.12	3.11	4.55	46
SAMPLE32	06.10.2015	GG	1	3	1400	1400	2800	235	2.22	3.29	4.44	46
SAMPLE32	04.11.2015	GG	1	4	800	800	1600	378	3.01	3.33	4.59	41
SAMPLE32	26.09.2017	GG	3	5	1100	1100	2200	681	2.6	3.21	4.5	39
SAMPLE32	24.10.2017	GG	3	6	700	700	1400	9999	3.84	3.86	4.19	44
SAMPLE32	19.07.2017	GG	3	3	1500	1500	3000	817	1.8	3.26	4.56	18
SAMPLE32	21.06.2016	GG	2	1	1650	1650	3300	204	2.69	3.03	4.43	34
SAMPLE32	20.09.2016	GG	2	4	1400	1400	2800	775	3.02	3.22	4.36	40
SAMPLE32	21.07.2016	GG	2	2	2400	2400	4800	146	2.77	3.29	4.26	28
SAMPLE32	22.08.2017	GG	3	4	1000	1000	2000	684	4.2	2.88	4.39	29
SAMPLE33	18.10.2016	GG	2	5	450	450	900	359	3.35	3.66	4.06	43
SAMPLE33	23.08.2016	GG	2	3	1300	1300	2600	521	3.2	2.92	4.1	34
SAMPLE33	21.06.2016	GG	2	1	1000	1000	2000	212	2.78	2.82	4.47	30
SAMPLE33	21.06.2017	GG	3	2	750	750	1500	338	2.64	2.95	4.47	37
SAMPLE33	22.08.2017	GG	3	4	500	500	1000	603	2.85	3.07	4.24	33
SAMPLE33	17.11.2016	GG	2	6	500		500	2027	4.78	4.65	4.12	62
SAMPLE33	15.12.2016	GG	2	7	500		500	1913	3.87	4.43	4.1	54
SAMPLE33	24.05.2017	GG	3	1	1300	1300	2600	939	2.79	3.27	4.61	40
SAMPLE33	08.09.2015	GG	1	2	1000	1000	2000	302	3.39	3.42	4.39	58
SAMPLE33	28.07.2015	GG	1	1	1000	1000	2000	202	3.65	3.02	4.56	37
SAMPLE33	06.10.2015	GG	1	3	1100	1100	2200	261	2.92	3.3	4.34	49
SAMPLE33	04.11.2015	GG	1	4	700	700	1400	588	3.55	3.76	4.24	46
SAMPLE33	19.07.2017	GG	3	3	700	700	1400	287	3.07	3	4.18	31
SAMPLE33	20.09.2016	GG	2	4	950	950	1900	1041	3.94	3.42	4.08	46
SAMPLE33	21.07.2016	GG	2	2	1500	1500	3000	97	2.35	3.1	4.15	37
SAMPLE34	28.07.2015	GG	1	1	2100	2100	4200	1356	1.96	2.92	4.29	37
SAMPLE34	21.06.2016	GG	2	1	1600	1600	3200	1375	2.35	2.53	4.12	36
SAMPLE34	04.11.2015	GG	1	4	450	450	900	1524	2.88	3.38	4.25	49
SAMPLE34	08.09.2015	GG	1	2	1000	1000	2000	2027	2.65	2.74	4.25	42
SAMPLE34	06.10.2015	GG	1	3	1000	1000	2000	1094	2.41	2.77	4.21	51
SAMPLE34	21.07.2016	GG	2	2	2100	2100	4200	1516	2.31	2.57	4.05	33
SAMPLE36	18.10.2016	GG	2	5	1400	1400	2800	518	2.37	3.14	3.98	13
SAMPLE36	19.07.2017	GG	3	3	1700	1700	3400	463	2.47	2.63	4.2	25
SAMPLE36	21.06.2016	GG	2	1	2300	2300	4600	402	2.59	2.59	4.52	30
SAMPLE36	17.11.2016	GG	2	6	1400		1400	1754	3.58	4.03	4.11	46
SAMPLE36	24.10.2017	GG	3	6	800	800	1600	6042	3.44	3.76	3.95	35
SAMPLE36	21.06.2017	GG	3	2	2000	2000	4000	702	2.59	2.62	4.39	14
SAMPLE36	15.12.2016	GG	2	7	1150		1150	2806	3.39	4.2	4.09	41
SAMPLE36	24.05.2017	GG	3	1	2200	2200	4400	485	2.66	2.95	4.52	31
SAMPLE36	08.09.2015	GG	1	2	1600	1600	3200	258	2.88	2.83	4.52	37
SAMPLE36	23.08.2016	GG	2	3	2100	2100	4200	1908	2.62	2.69	4.24	35
SAMPLE36	28.07.2015	GG	1	1	1400	1400	2800	340	3.06	2.77	4.63	26
SAMPLE36	06.10.2015	GG	1	3	1400	1400	2800	693	2.28	2.92	4.4	43
SAMPLE36	04.11.2015	GG	1	4	1050	1050	2100	330	2.78	3.3	4.3	41
SAMPLE36	22.08.2017	GG	3	4	1400	1400	2800	690	2.37	2.49	4.12	7
SAMPLE36	26.09.2017	GG	3	5	1300	1300	2600	1272	3.13	3.17	4.3	48
SAMPLE36	22.11.2017	GG	3	7	100		100
SAMPLE36	20.09.2016	GG	2	4	2000	2000	4000	3724	2.68	2.86	3.97	34
SAMPLE36	21.07.2016	GG	2	2	2650	2650	5300	898	2.75	2.71	4.3	36
SAMPLE37	18.10.2016	GG	2	5	400	400	800	1313	4.15	3.71	3.83	52
SAMPLE37	21.06.2016	GG	2	1	1700	1700	3400	370	2.24	2.52	4.24	18
SAMPLE37	26.09.2017	GG	3	5	950	950	1900	446	2.96	3.13	4.02	51
SAMPLE37	15.12.2016	GG	2	7	550		550	1148	3.12	4.34	3.96	49
SAMPLE37	22.08.2017	GG	3	4	800	800	1600	753	2.94	2.85	4.02	39
SAMPLE37	21.06.2017	GG	3	2	1200	1200	2400	795	3.02	2.73	4.31	37
SAMPLE37	17.11.2016	GG	2	6	500		500	1453	3.49	4.59	3.9	52
SAMPLE37	24.05.2017	GG	3	1	1400	1400	2800	570	2.68	2.79	4.28	24
SAMPLE37	08.09.2015	GG	1	1	700	700	1400	1105	2.67	3.26	4.24	56
SAMPLE37	06.10.2015	GG	1	2	1100	1100	2200	1095	2.76	2.97	4.26	54
SAMPLE37	19.07.2017	GG	3	3	1350	1350	2700	935	2.17	2.68	4.2	19
SAMPLE37	24.10.2017	GG	3	6	500	500	1000	2839	3.68	3.77	4.04	54
SAMPLE37	23.08.2016	GG	2	3	1400	1400	2800	755	2.5	2.79	3.94	32
SAMPLE37	22.11.2017	GG	3	7	400		400	2579	3.71	4.77	3.96	53
SAMPLE37	04.11.2015	GG	1	3	500	500	1000	805	3.25	3.56	4.07	46
SAMPLE37	20.09.2016	GG	2	4	1300	1300	2600	816	2.1	2.89	3.86	24
SAMPLE37	21.07.2016	GG	2	2	2700	2700	5400	138	2.25	2.81	4.07	27
SAMPLE38	18.10.2016	GG	2	5	1000	1000	2000	172	2.25	3.77	3.89	17
SAMPLE38	04.11.2015	GG	1	4	1200	1200	2400	1315	2.51	3.15	4.08	23
SAMPLE38	21.06.2016	GG	2	1	1800	1800	3600	111	1.91	2.81	4.57	20
SAMPLE38	24.10.2017	GG	3	6	1300	1300	2600	383	2.73	3.78	4.05	42
SAMPLE38	21.06.2017	GG	3	2	1300	1300	2600	203	2.37	3.03	4.39	18
SAMPLE38	17.11.2016	GG	2	6	950		950	629	3.37	4.68	3.96	48
SAMPLE38	15.12.2016	GG	2	7	1050		1050	297	2.61	4.41	3.88	29
SAMPLE38	24.05.2017	GG	3	1	1800	1800	3600	214	2.7	3.19	4.53	24
SAMPLE38	08.09.2015	GG	1	2	1700	1700	3400	265	2.12	3.02	4.32	39
SAMPLE38	28.07.2015	GG	1	1	1700	1700	3400	192	2.22	3	4.55	26
SAMPLE38	06.10.2015	GG	1	3	1700	1700	3400	376	2.12	3.01	4.11	34
SAMPLE38	19.07.2017	GG	3	3	1500	1500	3000	122	2.81	2.84	4.3	25
SAMPLE38	23.08.2016	GG	2	3	1400	1400	2800	641	1.93	2.72	4.2	23
SAMPLE38	22.08.2017	GG	3	4	1180	1180	2360	102	2.62	2.78	4.28	11
SAMPLE38	22.11.2017	GG	3	7	950		950	1450	3.08	4.65	4.1	33
SAMPLE38	26.09.2017	GG	3	5	1100	1100	2200	545	2.04	3.53	4.11	38
SAMPLE38	20.09.2016	GG	2	4	1200	1200	2400	859	2.28	3.26	4.06	18
SAMPLE38	21.07.2016	GG	2	2	3000	3000	6000	137	2.02	2.81	4.34	30
SAMPLE40	18.10.2016	GG	2	5	800	800	1600	779	4.07	3.74	4.47	29
SAMPLE40	19.07.2017	GG	3	3	850	850	1700	1053	3.58	3.4	4.3	26
SAMPLE40	21.06.2016	GG	2	1	1600	1600	3200	921	3.82	2.96	4.58	29
SAMPLE40	22.08.2017	GG	3	4	300	300	600	4499	3.71	3.39	4.02	24
SAMPLE40	21.06.2017	GG	3	2	1300	1300	2600	676	2.77	3.09	4.2	25
SAMPLE40	17.11.2016	GG	2	6	800		800	1220	5.14	4.32	4.31	40
SAMPLE40	15.12.2016	GG	2	7	550		550	3208	5.46	4.81	3.98	48
SAMPLE40	08.09.2015	GG	1	2	1100	1100	2200	371	3.73	3.26	4.64	47
SAMPLE40	28.07.2015	GG	1	1	2400	2400	4800	340	3.15	3.15	4.76	24
SAMPLE40	06.10.2015	GG	1	3	1000	1000	2000	181	2.91	3.53	4.63	41
SAMPLE40	22.11.2017	GG	3	7	200		200
SAMPLE40	24.05.2017	GG	3	1	1800	1800	3600	699	3.25	3.06	4.65	33
SAMPLE40	04.11.2015	GG	1	4	950	950	1900	446	3.08	3.62	4.57	36
SAMPLE40	23.08.2016	GG	2	3	1100	1100	2200	383	3.79	3.18	4.45	36
SAMPLE40	24.10.2017	GG	3	6	490	490	980	7894	4.04	4.1	4.06	45
SAMPLE40	26.09.2017	GG	3	5	550	550	1100	1895	4.08	3.69	4.43	41
SAMPLE40	20.09.2016	GG	2	4	900	900	1800	2458	4.61	3.66	4.22	38
SAMPLE40	21.07.2016	GG	2	2	1550	1550	3100	286	2.91	3.06	4.49	29
SAMPLE41	18.10.2016	GG	2	5	850	850	1700	315	3.16	3.18	4.07	28
SAMPLE41	19.07.2017	GG	3	2	1500	1500	3000	454	2.63	2.7	4.37	15
SAMPLE41	21.06.2016	GG	2	1	1600	1600	3200	338	2.73	2.68	4.37	39
SAMPLE41	04.11.2015	GG	1	4	1050	1050	2100	346	3.19	3.1	4.55	36
SAMPLE41	21.06.2017	GG	3	1	1500	1500	3000	301	3.01	2.64	4.52	22
SAMPLE41	17.11.2016	GG	2	6	1100		1100	927	3.97	4.14	4.27	42
SAMPLE41	15.12.2016	GG	2	7	1150		1150	214	3.47	3.46	4.18	32
SAMPLE41	08.09.2015	GG	1	2	1000	1000	2000	722	3.73	2.76	4.45	53
SAMPLE41	28.07.2015	GG	1	1	400	400	800	265	2.78	2.61	4.35	39
SAMPLE41	06.10.2015	GG	1	3	1000	1000	2000	822	2.83	2.92	4.53	56
SAMPLE41	26.09.2017	GG	3	4	1200	1200	2400	221	3.14	3.05	4.41	45
SAMPLE41	22.11.2017	GG	3	6	1200		1200	745	3.88	3.69	4.46	26
SAMPLE41	23.08.2016	GG	2	3	1700	1700	3400	10	2.79	2.92	4.39	26
SAMPLE41	24.10.2017	GG	3	5	1100	1100	2200	459	3.7	3.4	4.32	31
SAMPLE41	22.08.2017	GG	3	3	1200	1200	2400	306	2.96	2.76	4.29	14
SAMPLE41	20.09.2016	GG	2	4	1100	1100	2200	320	3.19	2.87	4.4	51
SAMPLE41	21.07.2016	GG	2	2	2100	2100	4200	622	3.14	2.78	4.37	29
SAMPLE42	18.10.2016	GA	2	5	1400	1400	2800	378	3.01	3.21	4.12	36
SAMPLE42	21.06.2016	GA	2	1	1750	1750	3500	228	2.21	2.92	4.18	29
SAMPLE42	19.07.2017	GA	3	3	1500	1500	3000	216	2.13	2.84	4.14	36
SAMPLE42	21.06.2017	GA	3	2	1850	1850	3700		4.03	3.06	3.43	28
SAMPLE42	15.12.2016	GA	2	7	1200		1200	1833	3.62	4.02	4.06	45
SAMPLE42	24.05.2017	GA	3	1	2000	2000	4000	293	2.88	2.84	4.42	56
SAMPLE42	17.11.2016	GA	2	6	1100		1100	949	4.32	4.05	4.18	50
SAMPLE42	08.09.2015	GA	1	2	1100	1100	2200	1012	3.05	3.02	4.08	51
SAMPLE42	28.07.2015	GA	1	1	900	900	1800	266	2.16	2.97	4.36	33
SAMPLE42	06.10.2015	GA	1	3	1200	1200	2400	787	2.72	3.19	4.06	40
SAMPLE42	04.11.2015	GA	1	4	950	950	1900	592	2.9	3.4	4.33	41
SAMPLE42	24.10.2017	GA	3	6	950	950	1900	1329	3.1	3.31	4.12	50
SAMPLE42	22.08.2017	GA	3	4	700	700	1400	575	4.17	2.63	4.04	44
SAMPLE42	22.11.2017	GA	3	7	300		300	9999	5.29	5.72	4.01	46
SAMPLE42	23.08.2016	GA	2	3	1900	1900	3800	203	2.45	2.74	4.05	36
SAMPLE42	26.09.2017	GA	3	5	1000	1000	2000	1659	3.42	2.73	4.06	54
SAMPLE42	20.09.2016	GA	2	4	850	850	1700	2405	2.41	3.03	3.87	27
SAMPLE42	21.07.2016	GA	2	2	2950	2950	5900	344	3.1	2.89	4.14	36
SAMPLE43	18.10.2016	GG	2	5	400	400	800	9652	4.16	3.83	4.09	35
SAMPLE43	19.07.2017	GG	3	3	900	900	1800	325	2.6	2.93	4.56	36
SAMPLE43	21.06.2016	GG	2	1	700	700	1400	144	4	3.17	4.61	41
SAMPLE43	04.11.2015	GG	1	3	200	200	400
SAMPLE43	21.06.2017	GG	3	2	900	900	1800	381	3.55	2.95	4.4	38
SAMPLE43	17.11.2016	GG	2	6	350		350	641	5.77	4.07	4.67	54
SAMPLE43	24.05.2017	GG	3	1	1100	1100	2200	198	3.33	3	4.84	36
SAMPLE43	08.09.2015	GG	1	2	500	500	1000	186	3.06	2.82	4.4	36
SAMPLE43	28.07.2015	GG	1	1	700	700	1400	90	2.47	3.16	4.64	47
SAMPLE43	22.11.2017	GG	3	7	300		300	769	5.04	4.15	4.74	48
SAMPLE43	23.08.2016	GG	2	3	1250	1250	2500	899	3.1	3.24	4.56	43
SAMPLE43	24.10.2017	GG	3	6	350	350	700	2475	3.26	3.38	4.47	48
SAMPLE43	22.08.2017	GG	3	4	600	600	1200	124	3.28	2.94	4.52	26
SAMPLE43	26.09.2017	GG	3	5	800	800	1600	726	3.68	3.12	4.5	48
SAMPLE43	20.09.2016	GG	2	4	700	700	1400	1710	3.91	3.35	4.57	59
SAMPLE43	21.07.2016	GG	2	2	950	950	1900	174	3.38	3.31	4.65	50
SAMPLE45	18.10.2016	GA	2	5	450	450	900	595	3.22	4.23	4.6	36
SAMPLE45	19.07.2017	GA	3	3	1300	1300	2600	281	2.75	3.02	4.64	16
SAMPLE45	21.06.2016	GA	2	1	1451	1451	2902	225	3.14	2.95	4.97	38
SAMPLE45	23.08.2016	GA	2	3	1500	1500	3000	557	2.62	3.23	4.72	43
SAMPLE45	21.06.2017	GA	3	2	1400	1400	2800	785	2.64	2.72	4.53	23
SAMPLE45	17.11.2016	GA	2	6	500		500	2647	4.8	4.77	4.91	48
SAMPLE45	15.12.2016	GA	2	7	600		600	1084	4.75	4.47	4.68	41
SAMPLE45	24.05.2017	GA	3	1	2000	2000	4000	166	3.44	3.09	4.81	33
SAMPLE45	28.07.2015	GA	1	1	400	400	800	230	4.44	3.04	5	28
SAMPLE45	06.10.2015	GA	1	2	700	700	1400	106	2.97	3.43	4.85	52
SAMPLE45	22.11.2017	GA	3	7	700		700	1346	4.82	4.67	4.72	42
SAMPLE45	24.10.2017	GA	3	6	550	550	1100	1782	3.49	3.83	4.28	46
SAMPLE45	22.08.2017	GA	3	4	1000	1000	2000	234	3.91	3.05	4.58	24
SAMPLE45	26.09.2017	GA	3	5	900	900	1800	1275	3.06	3.38	4.59	49
SAMPLE45	04.11.2015	GA	1	3	200	200	400
SAMPLE45	20.09.2016	GA	2	4	850	850	1700	1710	2.62	3.44	4.49	35
SAMPLE45	21.07.2016	GA	2	2	2600	2600	5200	114	3.07	3.07	4.84	24
SAMPLE46	18.10.2016	AA	2	5	1000	1000	2000	1257	2.69	3.21	4.56	27
SAMPLE46	21.06.2016	AA	2	1	1500	1500	3000	195	2.12	2.72	4.59	23
SAMPLE46	19.07.2017	AA	3	2	1100	1100	2200	296	2.13	2.64	4.54	22
SAMPLE46	23.08.2016	AA	2	3	1300	1300	2600	1043	2.35	2.59	4.44	27
SAMPLE46	15.12.2016	AA	2	7	650		650	750	3.88	4.15	4.51	42
SAMPLE46	24.05.2017	AA	3	1	600	600	1200	575	2.78	2.98	4.69	29
SAMPLE46	17.11.2016	AA	2	6	900		900	863	4.02	4.13	4.48	48
SAMPLE46	08.09.2015	AA	1	2	1000	1000	2000	915	2.16	2.71	4.49	41
SAMPLE46	28.07.2015	AA	1	1	1900	1900	3800	583	2.1	2.86	4.59	24
SAMPLE46	06.10.2015	AA	1	3	500	500	1000	335	3.33	3.12	4.57	60
SAMPLE46	04.11.2015	AA	1	4	800	800	1600	1885	2.76	3.14	4.54	38
SAMPLE46	22.11.2017	AA	3	6	500		500	3327	4.2	4.58	4.65	42
SAMPLE46	24.10.2017	AA	3	5	620	620	1240	27	2.89	3.52	4.52	52
SAMPLE46	22.08.2017	AA	3	3	700	700	1400	745	2.66	2.6	4.48	21
SAMPLE46	26.09.2017	AA	3	4	700	700	1400	729	2.39	3.08	4.51	38
SAMPLE46	20.09.2016	AA	2	4	950	950	1900	326	3.18	2.73	4.39	34
SAMPLE46	21.07.2016	AA	2	2	2450	2450	4900	255	2.17	2.71	4.5	18
SAMPLE48	21.06.2016	GG	4	1	1200	1200	2400	300	1.65	2.8	4.13	20
SAMPLE48	28.07.2015	GG	3	1	1400	1400	2800	599	2.69	3.06	4.33	27
SAMPLE48	08.09.2015	GG	3	2	600	600	1200	674	3.18	3.21	4.18	41
SAMPLE48	06.10.2015	GG	3	3	700	700	1400	531	2.53	3.21	4.16	33
SAMPLE48	18.10.2016	GG	4	5	100	100	200
SAMPLE48	23.08.2016	GG	4	3	850	850	1700	1721	3.06	3.47	4.21	29
SAMPLE48	20.09.2016	GG	4	4	550	550	1100	6237	3.84	3.98	3.61	44
SAMPLE48	21.07.2016	GG	4	2	1000	1000	2000	515	2.75	3.16	4.18	26
SAMPLE48	04.11.2015	GG	3	4	50	50	100
SAMPLE50	18.10.2016	GG	2	5	100	100	200	2726	3.02	3.96	3.89	30
SAMPLE50	22.08.2017	GG	3	4	500	500	1000	5480	2.75	3.13	3.76	19
SAMPLE50	21.06.2016	GG	2	1	1100	1100	2200	3035	2.88	2.77	4.09	25
SAMPLE50	04.11.2015	GG	1	3	800	800	1600	567	3.78	3.5	3.99	36
SAMPLE50	21.06.2017	GG	3	2	1000	1000	2000	2487	2.32	2.78	4.05	21
SAMPLE50	24.05.2017	GG	3	1	1350	1350	2700	2263	2.55	2.92	4.16	29
SAMPLE50	08.09.2015	GG	1	2	800	800	1600	950	3.07	2.91	3.95	28
SAMPLE50	28.07.2015	GG	1	1	1600	1600	3200	1235	2.82	2.89	4.13	25
SAMPLE50	19.07.2017	GG	3	3	650	650	1300	9073	2.83	2.97	4.29	25
SAMPLE50	24.10.2017	GG	3	6	290	290	580
SAMPLE50	23.08.2016	GG	2	3	1200	1200	2400	6571	2.85	3.38	3.61	22
SAMPLE50	26.09.2017	GG	3	5	400	400	800	6176	2.99	3.68	3.77	50
SAMPLE50	20.09.2016	GG	2	4	700	700	1400	9549	3.7	3.75	3.68	39
SAMPLE50	21.07.2016	GG	2	2	1500	1500	3000	2770	2.52	3.19	3.88	37
SAMPLE51	19.07.2017	GG	3	3	1100	1100	2200	374	2.16	2.5	4.42	16
SAMPLE51	18.10.2016	GG	2	5	1050	1050	2100	299	2.48	3.17	4.22	30
SAMPLE51	04.11.2015	GG	1	4	800	800	1600	693	3.7	3.1	4.48	33
SAMPLE51	21.06.2016	GG	2	1	1800	1800	3600	214	1.8	2.63	4.53	18
SAMPLE51	21.06.2017	GG	3	2	950	950	1900	423	2.53	2.68	4.54	20
SAMPLE51	17.11.2016	GG	2	6	500		500	9999	5.82	4.71	4.33	56
SAMPLE51	15.12.2016	GG	2	7	650		650	2882	3.88	4.04	4.35	45
SAMPLE51	24.05.2017	GG	3	1	1700	1700	3400	584	2.06	2.54	4.62	19
SAMPLE51	23.08.2016	GG	2	3	1850	1850	3700	679	2.18	2.71	4.3	26
SAMPLE51	08.09.2015	GG	1	2	1000	1000	2000	624	2.35	2.97	4.47	37
SAMPLE51	24.10.2017	GG	3	6	850	850	1700	442	3.46	3.37	4.49	50
SAMPLE51	28.07.2015	GG	1	1	1400	1400	2800	307	1.81	2.74	4.73	18
SAMPLE51	06.10.2015	GG	1	3	1300	1300	2600	1083	2.65	2.95	4.31	42
SAMPLE51	22.08.2017	GG	3	4	600	600	1200	3681	2.38	2.78	4.33	7
SAMPLE51	22.11.2017	GG	3	7	600		600	4849	4.17	4.31	4.53	48
SAMPLE51	26.09.2017	GG	3	5	1100	1100	2200	1613	2.44	3.04	4.44	47
SAMPLE51	20.09.2016	GG	2	4	1400	1400	2800	639	2.86	2.91	4.32	40
SAMPLE51	21.07.2016	GG	2	2	1900	1900	3800	206	1.99	2.62	4.59	27
SAMPLE53	18.10.2016	GG	2	5	500	500	1000	1140	4.35	3.54	4.62	34
SAMPLE53	21.06.2016	GG	2	1	900	900	1800	231	2.09	3.15	4.54	21
SAMPLE53	04.11.2015	GG	1	4	250	250	500	569	4.47	3.65	4.61	37
SAMPLE53	23.08.2016	GG	2	3	900	900	1800	294	2.5	2.88	4.49	31
SAMPLE53	17.11.2016	GG	2	6	700		700	894	5.25	4.15	4.59	56
SAMPLE53	24.05.2017	GG	3	1	400	400	800	1447	3.44	3.56	4.6	34
SAMPLE53	08.09.2015	GG	1	2	500	500	1000	667	3.09	3.18	4.39	41
SAMPLE53	06.10.2015	GG	1	3	700	700	1400	730	3.75	3.24	4.57	31
SAMPLE53	28.07.2015	GG	1	1	800	800	1600	524	2.54	3.06	4.53	31
SAMPLE53	19.07.2017	GG	3	2	80	80	160	5002	3.23	3.11	4.54	26
SAMPLE53	20.09.2016	GG	2	4	750	750	1500	668	4.59	3.19	4.44	38
SAMPLE53	21.07.2016	GG	2	2	1500	1500	3000	102	2.21	3.07	4.56	29
SAMPLE54	18.10.2016	GA	2	5	500	500	1000	165	2.78	4.09	4.42	34
SAMPLE54	04.11.2015	GA	1	4	600	600	1200	331	4.45	4.03	4.61	45
SAMPLE54	21.06.2016	GA	2	1	1750	1750	3500	422	3.03	2.69	4.51	28
SAMPLE54	23.08.2016	GA	2	3	1800	1800	3600	167	2.69	3.29	4.52	32
SAMPLE54	21.06.2017	GA	3	2	1500	1500	3000	823	2.4	3.17	4.5	24
SAMPLE54	15.12.2016	GA	2	7	850		850	601	3.99	4.55	4.55	42
SAMPLE54	24.05.2017	GA	3	1	1850	1850	3700	467	2.45	3.23	4.58	44
SAMPLE54	17.11.2016	GA	2	6	1000		1000	759	4.09	4.54	4.44	47
SAMPLE54	08.09.2015	GA	1	2	600	600	1200	249	3.53	3.38	4.42	39
SAMPLE54	22.11.2017	GA	3	7	400		400	1539	4.11	5.1	4.46	42
SAMPLE54	28.07.2015	GA	1	1	1000	1000	2000	176	3.67	3.72	4.61	31
SAMPLE54	06.10.2015	GA	1	3	950	950	1900	206	3.9	3.72	4.6	49
SAMPLE54	19.07.2017	GA	3	3	1200	1200	2400	523	2.58	3.28	4.69	25
SAMPLE54	24.10.2017	GA	3	6	600	600	1200	526	3.79	4.27	4.29	54
SAMPLE54	22.08.2017	GA	3	4	950	950	1900	434	3.8	3.15	4.35	23
SAMPLE54	26.09.2017	GA	3	5	700	700	1400	251	2.37	3.79	4.38	53
SAMPLE54	20.09.2016	GA	2	4	1800	1800	3600	358	3.55	3.65	4.58	49
SAMPLE54	21.07.2016	GA	2	2	2150	2150	4300	102	2.75	3.17	4.52	33
SAMPLE57	18.10.2016	AA	2	5	1500	1500	3000	200	2.84	3	4.38	20
SAMPLE57	21.06.2016	AA	2	1	2100	2100	4200	111	3.24	2.55	4.87	15
SAMPLE57	21.06.2017	AA	3	2	1950	1950	3900	319	2.56	2.66	4.57	20
SAMPLE57	17.11.2016	AA	2	6	1500		1500	1072	3.83	3.61	4.4	20
SAMPLE57	15.12.2016	AA	2	7	1500		1500	921	3.91	3.75	4.3	36
SAMPLE57	20.09.2016	AA	2	4	1850	1850	3700	359	2.68	2.84	4.32	20
SAMPLE57	24.05.2017	AA	3	1	2350	2350	4700	247	2.56	2.77	4.56	19
SAMPLE57	28.07.2015	AA	1	1	500	500	1000	221	3.12	2.94	4.73	18
SAMPLE57	06.10.2015	AA	1	3	2400	2400	4800	268	2.29	2.75	4.33	40
SAMPLE57	08.09.2015	AA	1	2	1900	1900	3800	381	3.16	2.62	4.48	38
SAMPLE57	04.11.2015	AA	1	4	1500	1500	3000	394	3.2	3.06	4.28	33
SAMPLE57	19.07.2017	AA	3	3	1800	1800	3600	140	2.36	2.67	4.44	22
SAMPLE57	24.10.2017	AA	3	6	1870	1870	3740	215	3.23	3.18	4.29	33
SAMPLE57	23.08.2016	AA	2	3	2000	2000	4000	182	2.42	2.62	4.52	26
SAMPLE57	22.08.2017	AA	3	4	1750	1750	3500	267	3.1	2.62	4.43	8
SAMPLE57	22.11.2017	AA	3	7	1800		1800	386	3.4	3.72	4.37	24
SAMPLE57	26.09.2017	AA	3	5	1600	1600	3200	263	2.32	2.86	4.47	27
SAMPLE57	21.07.2016	AA	2	2	3000	3000	6000	147	2.7	2.79	4.41	23
SAMPLE58	21.06.2016	GG	2	1	1950	1950	3900	802	3.09	2.89	4.57	25
SAMPLE58	04.11.2015	GG	1	4	1000	1000	2000	209	3.64	3.35	4.58	33
SAMPLE58	21.06.2017	GG	3	2	950	950	1900	3416	3.2	3.16	4.26	29
SAMPLE58	17.11.2016	GG	2	6	600		600	9999	6.28	5.02	4.35	52
SAMPLE58	15.12.2016	GG	2	7	260		260	9999	5.23	5.13	3.82	40
SAMPLE58	24.05.2017	GG	3	1	1750	1750	3500	2343	3.05	2.96	4.48	29
SAMPLE58	08.09.2015	GG	1	2	1100	1100	2200	2755	3.65	2.99	4.47	46
SAMPLE58	28.07.2015	GG	1	1	1500	1500	3000	616	2.62	3.09	4.7	30
SAMPLE58	06.10.2015	GG	1	3	1400	1400	2800	2310	3.93	3.15	4.52	41
SAMPLE58	22.08.2017	GG	3	4	500	500	1000	9257	3.6	3.22	3.99	18
SAMPLE58	24.10.2017	GG	3	6	50	50	100
SAMPLE58	23.08.2016	GG	2	3	1950	1950	3900	1422	2.86	2.97	4.48	22
SAMPLE58	19.07.2017	GG	3	3	680	680	1360	4909	2.75	3.12	4.14	17
SAMPLE58	26.09.2017	GG	3	5	300	300	600
SAMPLE58	18.10.2016	GG	2	5	950	950	1900	8286	4.18	3.51	4.15	23
SAMPLE58	20.09.2016	GG	2	4	1200	1200	2400	648	2.66	3.42	4.45	22
SAMPLE58	21.07.2016	GG	2	2	1900	1900	3800	575	2.12	3.11	4.48	28
SAMPLE60	18.10.2016	GG	2	5	900	900	1800	513	3.21	3.8	4.37	24
SAMPLE60	04.11.2015	GG	1	4	600	600	1200	9999	3.43	3.89	4.29	37
SAMPLE60	21.06.2016	GG	2	1	1900	1900	3800	150	1.87	2.76	4.32	18
SAMPLE60	21.06.2017	GG	3	2	1250	1250	2500	930	1.75	2.74	4.27	8
SAMPLE60	15.12.2016	GG	2	7	750		750	2744	3.55	4.37	4.27	36
SAMPLE60	24.05.2017	GG	3	1	1500	1500	3000	351	1.72	2.75	4.41	22
SAMPLE60	17.11.2016	GG	2	6	700		700	3306	3.74	4.62	4.17	39
SAMPLE60	08.09.2015	GG	1	2	700	700	1400	855	2.92	2.91	4.3	32
SAMPLE60	28.07.2015	GG	1	1	1400	1400	2800	909	2.79	3.01	4.43	25
SAMPLE60	06.10.2015	GG	1	3	800	800	1600	444	3.21	3.15	4.35	36
SAMPLE60	19.07.2017	GG	3	3	1000	1000	2000	2670	2.03	2.79	4.37	5
SAMPLE60	23.08.2016	GG	2	3	1750	1750	3500	142	2.31	2.93	4.21	22
SAMPLE60	22.08.2017	GG	3	4	600	600	1200	8127	2.51	3.39	3.91	13
SAMPLE60	26.09.2017	GG	3	5	300	300	600
SAMPLE60	20.09.2016	GG	2	4	1200	1200	2400	942	3.16	3.11	4.23	28
SAMPLE60	21.07.2016	GG	2	2	2100	2100	4200	251	1.92	2.9	4.21	25
SAMPLE63	21.06.2016	GG	2	1	1400	1400	2800	56	2.96	2.8	4.57	32
SAMPLE63	17.11.2016	GG	2	6	500		500	2033	5.81	4.37	4.41	54
SAMPLE63	08.09.2015	GG	1	2	250	250	500	205	3.22	3.15	4.62	58
SAMPLE63	06.10.2015	GG	1	3	300	300	600	405	2.96	3.18	4.51	43
SAMPLE63	28.07.2015	GG	1	1	600	600	1200	401	2.99	3.17	4.84	39
SAMPLE63	23.08.2016	GG	2	3	1250	1250	2500	153	3.82	2.93	4.6	36
SAMPLE63	04.11.2015	GG	1	4	500	500	1000	1106	3.43	3.53	4.7	53
SAMPLE63	20.09.2016	GG	2	4	600	600	1200	815	2.98	3.37	4.44	35
SAMPLE63	21.07.2016	GG	2	2	1700	1700	3400	80	2.8	3.01	4.52	32
SAMPLE63	18.10.2016	GG	2	5	50	50	100
SAMPLE64	18.10.2016	GG	2	5	950	950	1900	468	3.1	3.34	4.23	26
SAMPLE64	19.07.2017	GG	3	3	1500	1500	3000	617	2.44	2.62	4.22	18
SAMPLE64	21.06.2016	GG	2	1	1500	1500	3000	7932	2.59	2.75	4.1	36
SAMPLE64	04.11.2015	GG	1	4	550	550	1100	201	3.15	3.34	4.44	40
SAMPLE64	21.06.2017	GG	3	2	1400	1400	2800	661	2.88	2.7	4.3	28
SAMPLE64	15.12.2016	GG	2	7	750		750	6904	4.62	4.41	4.14	49
SAMPLE64	24.05.2017	GG	3	1	1700	1700	3400	200	2.37	2.86	4.4	36
SAMPLE64	17.11.2016	GG	2	6	1050		1050	1868	4.59	3.85	4.26	52
SAMPLE64	08.09.2015	GG	1	2	700	700	1400	207	3.54	3.06	4.56	34
SAMPLE64	28.07.2015	GG	1	1	50	50	100	682	3.89	3.07	4.37	29
SAMPLE64	06.10.2015	GG	1	3	950	950	1900	140	2.92	3.11	4.36	45
SAMPLE64	22.11.2017	GG	3	7	700		700	7907	4.43	3.9	4.29	35
SAMPLE64	23.08.2016	GG	2	3	1350	1350	2700	887	2.62	2.7	4.18	26
SAMPLE64	24.10.2017	GG	3	6	800	800	1600	1695	3.9	3.76	4.33	42
SAMPLE64	22.08.2017	GG	3	4	900	900	1800	660	3.06	2.71	4.18	13
SAMPLE64	26.09.2017	GG	3	5	950	950	1900	1104	3.23	3.54	4.35	60
SAMPLE64	20.09.2016	GG	2	4	1150	1150	2300	466	2.81	3.18	4.22	21
SAMPLE64	21.07.2016	GG	2	2	1900	1900	3800	649	2.93	2.74	4.24	34
SAMPLE65	18.10.2016	GG	1	5	1450	1450	2900	6547	2.78	3.05	3.71	17
SAMPLE65	21.06.2016	GG	1	1	1500	1500	3000	967	1.93	2.72	4.12	34
SAMPLE65	15.12.2016	GG	1	7	850		850	896	4.26	4.11	4.21	54
SAMPLE65	17.11.2016	GG	1	6	1050		1050	454	4.35	3.92	4.34	46
SAMPLE65	23.08.2016	GG	1	3	1900	1900	3800	628	2.94	2.76	4.13	28
SAMPLE65	20.09.2016	GG	1	4	1400	1400	2800	482	3.01	2.95	4.08	28
SAMPLE65	21.07.2016	GG	1	2	1850	1850	3700	221	2.45	2.8	4.2	44
SAMPLE67	23.08.2016	GA	2	3	1600	1600	3200	721	3.3	2.97	4.27	30
SAMPLE67	18.10.2016	GA	2	5	1000	1000	2000	176	3.64	3.1	4.43	23
SAMPLE67	19.07.2017	GA	3	3	1600	1600	3200	131	2.47	2.84	4.36	19
SAMPLE67	21.06.2016	GA	2	1	2100	2100	4200	898	2.34	2.79	4.41	17
SAMPLE67	21.06.2017	GA	3	2	1800	1800	3600	1295	3.14	2.65	4.23	30
SAMPLE67	17.11.2016	GA	2	6	1000		1000	166	5.33	4.15	4.39	46
SAMPLE67	15.12.2016	GA	2	7	850		850	294	5.02	4.49	4.36	42
SAMPLE67	24.05.2017	GA	3	1	1850	1850	3700	994	2.14	2.94	4.4	17
SAMPLE67	08.09.2015	GA	1	2	1600	1600	3200	213	2.51	2.99	4.48	40
SAMPLE67	06.10.2015	GA	1	3	1650	1650	3300	254	2.95	3.07	4.38	41
SAMPLE67	28.07.2015	GA	1	1	800	800	1600	90	2.1	2.98	4.48	23
SAMPLE67	04.11.2015	GA	1	4	1150	1150	2300	303	3.21	3.2	4.5	31
SAMPLE67	20.09.2016	GA	2	4	1400	1400	2800	461	3.85	2.95	4.3	35
SAMPLE67	21.07.2016	GA	2	2	2600	2600	5200	546	2.53	2.87	4.39	15
SAMPLE68	18.10.2016	GG	2	5	950	950	1900	979	3.33	3.16	3.81	28
SAMPLE68	28.07.2015	GG	1	1	350	350	700	163	3.03	2.91	4.53	37
SAMPLE68	21.06.2016	GG	2	1	1500	1500	3000	710	3.09	2.89	4.14	32
SAMPLE68	21.06.2017	GG	3	2	1150	1150	2300	350	3.46	2.79	4.06	37
SAMPLE68	17.11.2016	GG	2	6	700		700	1768	5.04	3.96	3.74	51
SAMPLE68	15.12.2016	GG	2	7	900		900	1131	3.73	4.01	3.71	40
SAMPLE68	24.05.2017	GG	3	1	1750	1750	3500	544	3.1	2.91	4.21	40
SAMPLE68	08.09.2015	GG	1	2	1000	1000	2000	334	3.74	2.94	4.09	55
SAMPLE68	06.10.2015	GG	1	3	1100	1100	2200	404	3.56	3.01	4.09	45
SAMPLE68	19.07.2017	GG	3	3	1250	1250	2500	201	2.72	2.83	3.98	28
SAMPLE68	04.11.2015	GG	1	4	1000	1000	2000	324	3.58	3.16	3.86	30
SAMPLE68	24.10.2017	GG	3	6	610	610	1220	670	3.73	3.58	3.8	44
SAMPLE68	23.08.2016	GG	2	3	1200	1200	2400	676	3.06	2.82	3.85	43
SAMPLE68	22.08.2017	GG	3	4	700	700	1400	2013	3.22	2.72	3.86	24
SAMPLE68	22.11.2017	GG	3	7	600		600	1873	4.96	4.03	3.7	47
SAMPLE68	26.09.2017	GG	3	5	850	850	1700	342	3.05	2.98	3.88	42
SAMPLE68	20.09.2016	GG	2	4	1250	1250	2500	450	3.6	2.85	3.89	31
SAMPLE68	21.07.2016	GG	2	2	2400	2400	4800	62	2.97	2.84	4.16	37
SAMPLE69	22.11.2017	GA	3	7	400		400	2305	4.33	4.24	4.16	47
SAMPLE69	18.10.2016	GA	2	5	850	850	1700	495	2.78	3.41	4.19	28
SAMPLE69	22.08.2017	GA	3	4	700	700	1400	129	2.91	2.81	4.19	21
SAMPLE69	19.07.2017	GA	3	3	1100	1100	2200	118	2.66	2.83	4.41	20
SAMPLE69	21.06.2016	GA	2	1	1350	1350	2700	1544	2.56	2.9	4.49	19
SAMPLE69	21.06.2017	GA	3	2	1300	1300	2600	81	2.84	2.95	4.41	25
SAMPLE69	17.11.2016	GA	2	6	500		500	1730	4.66	4.14	4.38	54
SAMPLE69	15.12.2016	GA	2	7	550		550	965	3.67	4.05	4.3	40
SAMPLE69	24.05.2017	GA	3	1	1500	1500	3000	4929	6.32	2.98	4.32	38
SAMPLE69	08.09.2015	GA	1	2	500	500	1000	614	3.9	3.33	4.58	36
SAMPLE69	28.07.2015	GA	1	1	1000	1000	2000	523	3.02	3.22	4.72	35
SAMPLE69	06.10.2015	GA	1	3	550	550	1100	187	3.12	3.4	4.47	45
SAMPLE69	04.11.2015	GA	1	4	500	500	1000	540	3.94	3.69	4.49	39
SAMPLE69	23.08.2016	GA	2	3	1350	1350	2700	996	2.1	3.12	4.33	35
SAMPLE69	24.10.2017	GA	3	6	650	650	1300	900	3.19	3.63	4.17	43
SAMPLE69	26.09.2017	GA	3	5	600	600	1200	331	3.01	3.31	4.21	45
SAMPLE69	20.09.2016	GA	2	4	1000	1000	2000	1867	3.43	3.3	4.37	39
SAMPLE69	21.07.2016	GA	2	2	1750	1750	3500	1941	2.41	3.07	4.44	32
SAMPLE70	24.05.2017	GA	2	1	1350	1350	2700	673	2.59	3.16	4.4	46
SAMPLE70	18.10.2016	GA	1	5	550	550	1100	264	5.07	3.91	4	36
SAMPLE70	21.06.2016	GA	1	1	1000	1000	2000	382	3.02	2.89	4.08	37
SAMPLE70	23.08.2016	GA	1	3	1000	1000	2000	11	3.51	3.17	3.99	38
SAMPLE70	21.06.2017	GA	2	2	850	850	1700	349	2.85	3.04	4.23	47
SAMPLE70	17.11.2016	GA	1	6	700		700	643	5.66	4.67	4.08	47
SAMPLE70	15.12.2016	GA	1	7	250		250	9999	6.7	5.77	4.13	59
SAMPLE70	19.07.2017	GA	2	3	700	700	1400	222	2.74	3	4.09	30
SAMPLE70	24.10.2017	GA	2	6	290	290	580
SAMPLE70	22.08.2017	GA	2	4	400	400	800	390	3.7	3.22	4.14	28
SAMPLE70	26.09.2017	GA	2	5	300	300	600	16	5.29	3.8	4.27	50
SAMPLE70	20.09.2016	GA	1	4	650	650	1300	10	4.35	3.68	4.02	43
SAMPLE70	21.07.2016	GA	1	2	1200	1200	2400	190	3.56	2.99	4.16	33
SAMPLE25	28.07.2015	GG	1	1	2100	2100	4200	406	2.35	2.75	4.53	31
SAMPLE25	08.09.2015	GG	1	2	1400	1400	2800	2681	2.21	2.95	4.42	45
SAMPLE25	06.10.2015	GG	1	3	1400	1400	2800	692	2.36	2.81	4.5	39
SAMPLE25	04.11.2015	GG	1	4	800	800	1600	1183	3.33	3.46	4.17	32
SAMPLE25	24.05.2017	GG	2	1	1900	1900	3800	1223	2.13	2.99	4.48	28
SAMPLE25	21.06.2017	GG	2	2	1400	1400	2800	1143	1.88	2.61	4.29	10
SAMPLE25	19.07.2017	GG	2	3	1250	1250	2500	1936	1.72	2.39	4.16	16
SAMPLE25	22.08.2017	GG	2	4	700	700	1400	996	3.02	2.6	4.29	26
SAMPLE25	26.09.2017	GG	2	5	800	800	1600	875	3.14	3.21	4.42	43
SAMPLE25	24.10.2017	GG	2	6	550	550	1100	590	3.28	3.58	4.34	40
SAMPLE25	22.11.2017	GG	2	7	600		600	1009	2.78	3.96	4.44	38
SAMPLE25	23.05.2018	GG	3	1	2200	2200	4400	550	1.94	2.65	4.28	18
SAMPLE25	26.06.2018	GG	3	2	1200	1200	2400	1563	2.7	2.74	4.31	37
SAMPLE25	30.07.2018	GG	3	3	1400	1400	2800	1134	2.55	2.45	4.29	22
SAMPLE30	28.07.2015	GA	1	1	1500	1500	3000	341	2.5	2.96	4.53	32
SAMPLE30	08.09.2015	GA	1	2	600	600	1200	1610	2.93	2.86	4.03	32
SAMPLE30	06.10.2015	GA	1	3	900	900	1800	1045	2.63	3.37	4.08	44
SAMPLE30	04.11.2015	GA	1	4	350	350	700	1441	4.14	3.84	4.14	50
SAMPLE30	24.05.2017	GA	2	1	2300	2300	4600	639	2.51	2.85	4.37	23
SAMPLE30	21.06.2017	GA	2	2	1550	1550	3100	6	2.62	3.26	3.18
SAMPLE30	19.07.2017	GA	2	3	1600	1600	3200	975	2.94	2.91	4.46	19
SAMPLE30	22.08.2017	GA	2	4	900	900	1800	1050	3.55	3.1	4.06	14
SAMPLE30	26.09.2017	GA	2	5	500	500	1000	1321	3.81	4.01	4.21	67
SAMPLE30	24.10.2017	GA	2	6	790	790	1580	5892	5.58	4.19	4.32	54
SAMPLE30	22.11.2017	GA	2	7	1000		1000	1348	4.43	4.52	4.19	42
SAMPLE30	26.06.2018	GA	3	1	1100	1100	2200	1360	2.46	2.81	4.27	13
SAMPLE30	30.07.2018	GA	3	2	600	600	1200	1428	2.17	2.71	4.29	19
SAMPLE39	28.07.2015	GA	1	1	100	100	200	323	2.27	2.87	4.76	31
SAMPLE39	08.09.2015	GA	1	2	1100	1100	2200	992	2.35	2.85	4.6	43
SAMPLE39	06.10.2015	GA	1	3	1450	1450	2900	182	2.33	3.01	4.66	42
SAMPLE39	04.11.2015	GA	1	4	800	800	1600	2230	2.65	3.3	4.81	48
SAMPLE39	24.05.2017	GA	2	1	2000	2000	4000	363	2.3	2.78	4.7	37
SAMPLE39	21.06.2017	GA	2	2	1900	1900	3800	718	2.45	2.77	4.53	27
SAMPLE39	19.07.2017	GA	2	3	1500	1500	3000	424	2.34	2.8	4.48	22
SAMPLE39	22.08.2017	GA	2	4	1050	1050	2100	265	2.95	2.91	4.46	25
SAMPLE39	26.09.2017	GA	2	5	900	900	1800	278	3.1	3.16	4.75	38
SAMPLE39	24.10.2017	GA	2	6	790	790	1580	992	3.31	3.43	4.61	45
SAMPLE39	22.11.2017	GA	2	7	900		900	1775	4	3.75	4.65	31
SAMPLE39	23.05.2018	GA	3	1	1650	1650	3300	642	2.28	2.88	4.61	25
SAMPLE39	26.06.2018	GA	3	2	1200	1200	2400	1044	2.85	3.01	4.44	40
SAMPLE39	30.07.2018	GA	3	3	1200	1200	2400	366	1.97	2.72	4.47	25
SAMPLE61	08.09.2015	GG	1	1	650	650	1300	446	2.78	2.99	4.85	30
SAMPLE61	06.10.2015	GG	1	2	1300	1300	2600	197	2.5	2.95	4.54	42
SAMPLE61	04.11.2015	GG	1	3	900	900	1800	252	3.83	2.94	4.69	36
SAMPLE61	24.05.2017	GG	2	1	1300	1300	2600	654	1.95	3.04	4.54	20
SAMPLE61	21.06.2017	GG	2	2	1550	1550	3100	1974	2.23	2.67	4.25	17
SAMPLE61	19.07.2017	GG	2	3	1000	1000	2000	563	2.54	2.62	4.44	6
SAMPLE61	22.08.2017	GG	2	4	900	900	1800	281	3.01	2.98	4.38	17
SAMPLE61	26.09.2017	GG	2	5	700	700	1400	445	2.95	3.29	4.44	48
SAMPLE61	24.10.2017	GG	2	6	800	800	1600	756	3.58	3.52	4.44	36
SAMPLE61	22.11.2017	GG	2	7	800		800	19	3.88	3.91	4.36	42
SAMPLE61	23.05.2018	GG	3	1	1000	1000	2000	1846	2.71	2.84	4.42	39
SAMPLE61	26.06.2018	GG	3	2	700	700	1400	2926	2.71	3.02	4.4	39
SAMPLE61	30.07.2018	GG	3	3	200	200	400	1541	2.58	2.71	4.33	47
SAMPLE71	20.09.2016	GG	1	1	1600	1600	3200	303	2.9	3.28	4.66	27
SAMPLE71	18.10.2016	GG	1	2	900	900	1800	219	4.08	3.53	4.74	43
SAMPLE71	17.11.2016	GG	1	3	1400		1400	194	4.46	4.03	4.5	49
SAMPLE71	15.12.2016	GG	1	4	900		900	165	4.85	4.4	4.46	60
SAMPLE71	24.05.2017	GG	2	1	1500	1500	3000	94	2.86	2.77	4.33	56
SAMPLE71	21.06.2017	GG	2	2	1500	1500	3000	592	3.48	3.2	4.61	35
SAMPLE71	19.07.2017	GG	2	3	1400	1400	2800	258	3.18	2.99	4.55	35
SAMPLE71	22.08.2017	GG	2	4	1150	1150	2300	98	3	3.16	4.62	22
SAMPLE71	26.09.2017	GG	2	5	500	500	1000	789	5.02	3.82	4.72	62
SAMPLE71	24.10.2017	GG	2	6	800	800	1600	1147	4.27	3.96	4.43	49
SAMPLE71	22.11.2017	GG	2	7	1050		1050	375	4.62	4.27	4.62	61
SAMPLE71	23.05.2018	GG	3	1	1500	1500	3000	469	3.43	2.7	4.45	30
SAMPLE71	26.06.2018	GG	3	2	1300	1300	2600	492	3.85	2.83	4.32	38
SAMPLE71	30.07.2018	GG	3	3	750	750	1500	502	3.88	2.68	4.3	49
SAMPLE72	20.09.2016	GA	1	1	1100	1100	2200	163	4.16	3	4.3	40
SAMPLE72	18.10.2016	GA	1	2	800	800	1600	382	4.11	3.35	4.32	32
SAMPLE72	17.11.2016	GA	1	3	700		700	638	5.14	3.63	4.28	48
SAMPLE72	15.12.2016	GA	1	4	700		700	1383	4.12	3.82	4.26	35
SAMPLE72	24.05.2017	GA	2	1	1500	1500	3000	246	3.08	2.99	4.43	30
SAMPLE72	21.06.2017	GA	2	2	1100	1100	2200	621	3.17	3.08	4.39	36
SAMPLE72	19.07.2017	GA	2	3	1200	1200	2400	218	3.39	2.89	4.49	33
SAMPLE72	22.08.2017	GA	2	4	700	700	1400	524	3.57	3.04	4.25	28
SAMPLE72	26.09.2017	GA	2	5	700	700	1400	210	4.33	3.4	4.36	46
SAMPLE72	24.10.2017	GA	2	6	600	600	1200	1311	4.46	4.03	4.14	57
SAMPLE72	22.11.2017	GA	2	7	900		900	598	5.28	4.07	4.39	43
SAMPLE72	23.05.2018	GA	3	1	1400	1400	2800	433	3.47	2.73	4.22	33
SAMPLE72	26.06.2018	GA	3	2	1200	1200	2400	892	3.92	2.83	4.27	45
SAMPLE72	30.07.2018	GA	3	3	1000	1000	2000	354	3.07	2.83	3.98	38
SAMPLE73	24.05.2017	GA	1	1	1500	1500	3000	817	2.86	3.28	4.48	28
SAMPLE73	21.06.2017	GA	1	2	1150	1150	2300	266	2.69	3.18	4.54	23
SAMPLE73	19.07.2017	GA	1	3	800	800	1600	269	2.36	3.38	4.69	11
SAMPLE73	22.08.2017	GA	1	4	750	750	1500	379	2.57	3.46	4.49	30
SAMPLE73	26.09.2017	GA	1	5	400	400	800	256	3.82	4.06	4.54	58
SAMPLE73	24.10.2017	GA	1	6	300	300	600	19	4.42	4.49	4.45	55
SAMPLE73	22.11.2017	GA	1	7	300		300	9	6.27	4.86	4.9	55
SAMPLE73	23.05.2018	GA	2	1	1700	1700	3400	322	3	3.15	4.42	35
SAMPLE73	26.06.2018	GA	2	2	1550	1550	3100	320	3.33	3.21	4.39	32
SAMPLE73	30.07.2018	GA	2	3	925	925	1850	8	2.98	3.16	4.48	41
SAMPLE74	20.09.2016	GG	1	1	1500	1500	3000	356	3.5	3.02	4.35	43
SAMPLE74	18.10.2016	GG	1	2	900	900	1800	526	3.51	3.22	4.17	35
SAMPLE74	17.11.2016	GG	1	3	850		850	1516	4.19	3.89	4.39	42
SAMPLE74	15.12.2016	GG	1	4	700		700	1328	4.29	4.18	4.24	43
SAMPLE74	24.05.2017	GG	2	1	750	750	1500	156	3.13	3.1	4.5	51
SAMPLE74	21.06.2017	GG	2	2	1650	1650	3300	231	3.09	2.96	4.69	33
SAMPLE74	19.07.2017	GG	2	3	1600	1600	3200	124	2.47	2.94	4.37	29
SAMPLE74	26.09.2017	GG	2	4	950	950	1900	574	2.61	3.11	4.43	45
SAMPLE74	24.10.2017	GG	2	5	700	700	1400	935	4.02	3.74	4.34	48
SAMPLE74	22.11.2017	GG	2	6	800		800	1369	4.56	4.1	4.3	43
SAMPLE74	23.05.2018	GG	3	1	1400	1400	2800	450	2.79	2.81	4.47	27
SAMPLE74	26.06.2018	GG	3	2	1450	1450	2900	336	2.8	3.02	4.44	34
SAMPLE74	30.07.2018	GG	3	3	1000	1000	2000	335	2.88	2.71	4.39	23
SAMPLE78	20.09.2016	GG	1	1	1200	1200	2400	101	3.15	3.15	4.39	38
SAMPLE78	18.10.2016	GG	1	2	850	850	1700	80	3.79	3.47	4.56	34
SAMPLE78	17.11.2016	GG	1	3	700		700	880	4.44	4.35	4.32	63
SAMPLE78	15.12.2016	GG	1	4	150		150
SAMPLE78	24.05.2017	GG	2	1	1400	1400	2800	246	3.85	2.97	4.83	39
SAMPLE78	21.06.2017	GG	2	2	1100	1100	2200	533	5.01	2.94	4.71	39
SAMPLE78	19.07.2017	GG	2	3	900	900	1800	13	3.66	3.13	4.59	30
SAMPLE78	22.08.2017	GG	2	4	600	600	1200	247	3.5	3.56	4.33	51
SAMPLE78	26.09.2017	GG	2	5	600	600	1200	80	3.33	3.53	4.57	40
SAMPLE78	24.10.2017	GG	2	6	600	600	1200	26	3.81	3.83	4.37	50
SAMPLE78	22.11.2017	GG	2	7	700		700	391	5.04	4.5	4.51	50
SAMPLE78	23.05.2018	GG	3	1	700	700	1400	575	4.42	3.03	4.73	47
SAMPLE78	26.06.2018	GG	3	2	1000	1000	2000	1027	3.6	3.08	4.59	44
SAMPLE78	30.07.2018	GG	3	3	780	780	1560	375	2.87	3.14	4.54	38
SAMPLE79	20.09.2016	GG	1	1	1400	1400	2800	434	4.13	3.32	4.65	45
SAMPLE79	18.10.2016	GG	1	2	850	850	1700	265	3.26	3.89	4.8	36
SAMPLE79	17.11.2016	GG	1	3	1000		1000	482	4.02	4.7	4.55	52
SAMPLE79	15.12.2016	GG	1	4	1000		1000	608	3.78	4.64	4.62	56
SAMPLE79	24.05.2017	GG	2	1	1750	1750	3500	157	3.51	3.61	4.86	43
SAMPLE79	21.06.2017	GG	2	2	1500	1500	3000	244	3.01	3.41	4.86	34
SAMPLE79	19.07.2017	GG	2	3	1350	1350	2700	132	3.43	3.23	4.78	44
SAMPLE79	22.08.2017	GG	2	4	450	450	900	161	3.4	3.3	4.76	30
SAMPLE79	26.09.2017	GG	2	5	900	900	1800	131	3.8	3.7	4.81	51
SAMPLE79	24.10.2017	GG	2	6	800	800	1600	260	4.33	4.09	4.51	56
SAMPLE79	22.11.2017	GG	2	7	950		950	413	4.53	4.39	4.65	38
SAMPLE79	23.05.2018	GG	3	1	900	900	1800	183	3.56	2.96	4.85	39
SAMPLE79	26.06.2018	GG	3	2	1100	1100	2200	372	3.67	3.18	4.66	38
SAMPLE79	30.07.2018	GG	3	3	1000	1000	2000	156	3.23	3.13	4.78	46
SAMPLE82	20.09.2016	GA	1	1	1300	1300	2600	420	2.8	3.12	4.47	25
SAMPLE82	18.10.2016	GA	1	2	850	850	1700	363	3.92	3.77	4.28	34
SAMPLE82	17.11.2016	GA	1	3	950		950	708	4.05	4.69	4.19	48
SAMPLE82	15.12.2016	GA	1	4	750		750	710	4.16	4.65	4.25	52
SAMPLE82	24.05.2017	GA	2	1	1800	1800	3600	196	2.42	3.62	4.49	30
SAMPLE82	21.06.2017	GA	2	2	1300	1300	2600	1253	2.95	3.42	4.29	28
SAMPLE82	19.07.2017	GA	2	3	1200	1200	2400	180	3.32	3.19	4.24	42
SAMPLE82	22.08.2017	GA	2	4	900	900	1800	500	3.96	3.31	4.43	26
SAMPLE82	26.09.2017	GA	2	5	850	850	1700	108	4.26	3.87	4.24	54
SAMPLE82	24.10.2017	GA	2	6	800	800	1600	136	4.31	4.23	4.38	60
SAMPLE82	22.11.2017	GA	2	7	800		800	8092	6.07	5.05	4.12	51
SAMPLE82	23.05.2018	GA	3	1	500	500	1000	9999	5.19	3.63	3.85	33
SAMPLE84	20.09.2016	GG	1	1	450	450	900	275	3.79	3.29	4.01	49
SAMPLE84	18.10.2016	GG	1	2	400	400	800	237	3.72	3.67	4.2	35
SAMPLE84	17.11.2016	GG	1	3	150		150	2711	4.24	4.42	4.23	46
SAMPLE84	21.06.2017	GG	2	1	650	650	1300	378	2.92	3.12	4.36	32
SAMPLE84	19.07.2017	GG	2	2	500	500	1000	9999	2.48	3.42	4.03	30
SAMPLE84	22.08.2017	GG	2	3	400	400	800	613	3.17	3.14	4.12	37
SAMPLE84	26.09.2017	GG	2	4	350	350	700
SAMPLE84	24.10.2017	GG	2	5	190	190	380
SAMPLE84	22.11.2017	GG	2	6	100		100
SAMPLE84	23.05.2018	GG	3	1	700	700	1400	242	3.79	2.99	4.28	35
SAMPLE84	26.06.2018	GG	3	2	850	850	1700	296	3.5	2.88	4.09	39
SAMPLE84	30.07.2018	GG	3	3	700	700	1400	245	2.17	2.86	4.21	32
SAMPLE012	23.05.2018	GG	1	1	700	700	1400	5491	2.89	3.4	4.43	24
SAMPLE012	26.06.2018	GG	1	2	600	600	1200	3336	3.62	3.37	4.54	25
SAMPLE012	30.07.2018	GG	1	3	400	400	800	2254	2.66	3.32	4.35	33
